# Supplementary material for: Optical Genome Mapping for Comprehensive Assessment of Chromosomal Aberrations and Discovery of New Fusion Genes in Pediatric B-Acute Lymphoblastic Leukemia
Source: Cancers (Basel). 2022 Dec 21;15(1):35. doi: 10.3390/cancers15010035 (PMC9817688; doi:10.3390/cancers15010035)
Supplement: Supplementary file 1 [file cancers-15-00035-s001.zip]

Archive with 16 entries (15 files):
- Supplementary files/
- Supplementary files/Supplementary Table3.xlsx
- __MACOSX/Supplementary files/._Supplementary Table3.xlsx
- Supplementary files/.DS_Store
- __MACOSX/Supplementary files/._.DS_Store
- Supplementary files/Supplementary Table2.xlsx
- __MACOSX/Supplementary files/._Supplementary Table2.xlsx
- __MACOSX/Supplementary files/._Figure.A1.pdf
- Supplementary files/Supplementary 1.xlsx
- __MACOSX/Supplementary files/._Supplementary 1.xlsx
- Supplementary files/Supplementary Figure. 1.pdf
- __MACOSX/Supplementary files/._Supplementary Figure. 1.pdf
- Supplementary files/Supplementary Figure 3.pdf
- __MACOSX/Supplementary files/._Supplementary Figure 3.pdf
- Supplementary files/Supplmentary  Figure 2.pdf
- __MACOSX/Supplementary files/._Supplmentary  Figure 2.pdf
