# Supplementary material for: Optical Genome Mapping for Comprehensive Assessment of Chromosomal Aberrations and Discovery of New Fusion Genes in Pediatric B-Acute Lymphoblastic Leukemia
Source: Cancers (Basel). 2022 Dec 21;15(1):35. doi: 10.3390/cancers15010035 (PMC9817688; doi:10.3390/cancers15010035)
Supplement: Supplementary file 1 [file cancers-15-00035-s001.zip › Supplementary files/Supplementary Table3.xlsx]

## Sheet: ST3-Cosmic gene
Cosmic gene	Sample	Number of cases	Percentage
ETV6	AL-103; AL-110; AL-114; AL-41; AL-42; AL-46; AL-48; AL-51; AL-65; AL-74; AL-77; AL-78; AL-82; AL-83; AL-87; AL-95;	16	0.347826
CDKN2A	AL-103; AL-11; AL-42; AL-46; AL-51; AL-54; AL-58; AL-66; AL-71; AL-76; AL-79; AL-83; AL-89; AL-91; AL-98;	15	0.326087
RUNX1	AL-103; AL-114; AL-42; AL-46; AL-48; AL-51; AL-65; AL-78; AL-82; AL-83; AL-95;	11	0.23913
PAX5	AL-103; AL-46; AL-51; AL-65; AL-74; AL-76; AL-78; AL-95;	8	0.173913
ARID2	AL-102; AL-119; AL-58; AL-82;	4	0.0869565
IKZF1	AL-101; AL-48; AL-58; AL-83;	4	0.0869565
MLLT3	AL-103; AL-114; AL-84; AL-89;	4	0.0869565
BTG1	AL-103; AL-46; AL-51;	3	0.0652174
KMT2A	AL-49; AL-71; AL-84;	3	0.0652174
NF1	AL-48; AL-82; AL-95;	3	0.0652174
STAG2	AL-103; AL-71; AL-92;	3	0.0652174
ZMYM2	AL-103; AL-42; AL-65;	3	0.0652174
ABL1	AL-58; AL-98;	2	0.0434783
BCR	AL-58; AL-98;	2	0.0434783
CREBBP	AL-45; AL-51;	2	0.0434783
CTNND2	AL-71; AL-87;	2	0.0434783
DCC	AL-109; AL-45;	2	0.0434783
ERG	AL-119; AL-48;	2	0.0434783
FOXO1	AL-74; AL-92;	2	0.0434783
IL7R	AL-80; AL-87;	2	0.0434783
KDM6A	AL-101; AL-82;	2	0.0434783
PIK3CA	AL-84; AL-87;	2	0.0434783
RGPD3	AL-104; AL-74;	2	0.0434783
SETD2	AL-41; AL-65;	2	0.0434783
SH2B3	AL-48; AL-71;	2	0.0434783
TCF3	AL-85; AL-95;	2	0.0434783
ZNF384	AL-74; AL-95;	2	0.0434783
ABI1	AL-41;	1	0.0217391
AFF1	AL-49;	1	0.0217391
AFF3	AL-85;	1	0.0217391
ATF1	AL-46;	1	0.0217391
ATM	AL-58;	1	0.0217391
BCL2	AL-98;	1	0.0217391
BRCA1	AL-80;	1	0.0217391
CAMTA1	AL-45;	1	0.0217391
CBL	AL-105;	1	0.0217391
CCR7	AL-80;	1	0.0217391
CDKN1B	AL-51;	1	0.0217391
CNTNAP2	AL-103;	1	0.0217391
CRTC3	AL-103;	1	0.0217391
CTCF	AL-41;	1	0.0217391
CUX1	AL-44;	1	0.0217391
EBF1	AL-82;	1	0.0217391
ELN	AL-71;	1	0.0217391
EPHA3	AL-80;	1	0.0217391
EPHA7	AL-105;	1	0.0217391
ERBB4	AL-74;	1	0.0217391
ETV1	AL-83;	1	0.0217391
ETV4	AL-80;	1	0.0217391
EWSR1	AL-66;	1	0.0217391
FHIT	AL-42;	1	0.0217391
FLI1	AL-66;	1	0.0217391
FUS	AL-42;	1	0.0217391
GATA1	AL-65;	1	0.0217391
HIST1H3B	AL-46;	1	0.0217391
JAK2	AL-45;	1	0.0217391
KNL1	AL-42;	1	0.0217391
KRAS	AL-48;	1	0.0217391
MDM2	AL-51;	1	0.0217391
MSI2	AL-80;	1	0.0217391
N4BP2	AL-93;	1	0.0217391
NCOR1	AL-42;	1	0.0217391
NSD2	AL-107;	1	0.0217391
NUTM1	AL-42;	1	0.0217391
OLIG2	AL-48;	1	0.0217391
PAFAH1B2	AL-103;	1	0.0217391
PATZ1	AL-42;	1	0.0217391
PBX1	AL-85;	1	0.0217391
POU2AF1	AL-103;	1	0.0217391
PTPRD	AL-45;	1	0.0217391
PTPRT	AL-77;	1	0.0217391
RAD51B	AL-46;	1	0.0217391
RARA	AL-80;	1	0.0217391
RB1	AL-48;	1	0.0217391
RGS7	AL-80;	1	0.0217391
RNF43	AL-80;	1	0.0217391
RPN1	AL-89;	1	0.0217391
SDHD	AL-103;	1	0.0217391
SETDB1	AL-82;	1	0.0217391
SMARCE1	AL-80;	1	0.0217391
SRSF3	AL-107;	1	0.0217391
SSX2	AL-65;	1	0.0217391
STAT3	AL-80;	1	0.0217391
STAT5B	AL-80;	1	0.0217391
STIL	AL-11;	1	0.0217391
SUFU	AL-100;	1	0.0217391
SUZ12	AL-82;	1	0.0217391
TBL1XR1	AL-65;	1	0.0217391
TCF12	AL-48;	1	0.0217391
TFE3	AL-65;	1	0.0217391
TRIM27	AL-83;	1	0.0217391
TRIM33	AL-74;	1	0.0217391
USP44	AL-41;	1	0.0217391
VTI1A	AL-51;	1	0.0217391
WAS	AL-65;	1	0.0217391
ZBTB16	AL-103;	1	0.0217391
ZEB1	AL-114;	1	0.0217391
