# Supplementary material for: Optical Genome Mapping for Comprehensive Assessment of Chromosomal Aberrations and Discovery of New Fusion Genes in Pediatric B-Acute Lymphoblastic Leukemia
Source: Cancers (Basel). 2022 Dec 21;15(1):35. doi: 10.3390/cancers15010035 (PMC9817688; doi:10.3390/cancers15010035)
Supplement: Supplementary file 1 [file cancers-15-00035-s001.zip › Supplementary files/Supplementary Table2.xlsx]

## Sheet: ST2-SV+CNV
sample	Insertion	Deletion	Inversion	Duplication	Intra-Fusion	Inter-Translocation	CNV calls-gain	CNV calls-loss		Anueploidy-gain	Anueploidy-loss
AL-11	465	429	33	38	0	0	5	26		0	0
AL-12	458	367	34	80	0	0	14	26		3	7
AL-41	647	634	71	108	0	0	40	0		10	0
AL-42	845	787	90	413	1	10	0	9		0	0
AL-44	917	828	123	527	1	0	46	0		6	0
AL-45	829	756	96	137	10	12	4	13		0	0
AL-46	833	770	107	132	19	3	0	7		0	0
AL-47	773	672	64	150	3	0	54	1		9	0
AL-48	776	744	81	138	4	0	11	5		1	1
AL-49	742	713	83	99	0	2	0	0		0	0
AL-51	842	807	73	357	0	4	0	2		0	0
AL-53	956	805	106	123	0	3	72	24		6	1
AL-54	569	461	39	66	0	0	1	0		0	0
AL-58	749	764	64	234	1	3	4	11		0	0
AL-65	754	688	85	388	1	5	4	0		1	0
AL-66	716	705	59	98	0	4	0	2		0	0
AL-71	606	624	57	79	2	6	50	23		3	0
AL-74	429	444	31	69	2	1	1	3		0	0
AL-76	643	664	65	74	2	2	9	137		0	2
AL-77	715	632	67	100	4	0	131	0		10	0
AL-78	519	550	68	70	0	3	1	2		0	0
AL-79	601	558	54	73	1	0	64	1		10	0
AL-80	654	639	55	84	4	2	100	7		15	0
AL-82	756	738	67	279	0	7	10	2		0	0
AL-83	658	637	82	113	4	8	4	11		0	1
AL-84	623	622	56	235	2	2	12	7		1	0
AL-85	837	799	104	104	0	1	4	1		0	0
AL-87	687	691	72	93	0	4	35	0		9	0
AL-89	614	599	55	227	1	0	7	1		3	0
AL-91	667	658	69	313	0	1	23	51		4	8
AL-92	635	609	70	318	0	1	46	1		6	0
AL-93	655	604	58	272	1	0	69	2		6	0
AL-95	528	470	43	79	0	1	1	0		0	0
AL-97	617	610	63	113	0	0	44	0		8	0
AL-98	629	574	72	139	4	4	47	3		8	0
AL-100	637	565	64	314	0	0	7	0		6	0
AL-101	659	599	67	325	1	0	13	7		2	1
AL-102	580	534	54	312	0	0	41	0		9	0
AL-103	683	699	91	395	0	9	0	7		0	0
AL-104	690	606	63	89	0	1	36	0		6	0
AL-105	658	549	61	200	2	0	40	0		9	1
AL-107	674	642	72	132	0	0	31	1		7	0
AL-109	614	542	67	107	1	1	50	0		7	0
AL-110	509	430	31	50	0	0	41	0		10	0
AL-114	671	707	62	356	1	4	17	7		2	1
AL-119	576	574	57	54	0	0	0	3		0	0
Total	30895	29099	3105	8256	72	104	1189	403		177	23
Average	671.63	632.587	67.5	179.478	1.56522	2.26087	25.8478	8.76087		3.84783	0.5

## Sheet: ST2-Rare SV
sample	Insertion	Deletion	Inversion	Duplication	Intra-Fusion	Inter-Translocation
AL-11	10	15	0	4	0	0
AL-12	8	12	0	1	0	0
AL-41	12	50	1	1	0	0
AL-42	16	60	1	2	1	10
AL-44	16	48	1	8	1	0
AL-45	25	21	0	9	10	12
AL-46	14	39	7	4	19	3
AL-47	16	13	0	6	3	0
AL-48	10	43	1	12	4	0
AL-49	13	18	1	10	0	2
AL-51	11	41	0	7	0	4
AL-53	21	31	0	1	0	3
AL-54	5	18	0	3	0	0
AL-58	15	57	2	6	1	2
AL-65	7	48	0	11	0	5
AL-66	10	25	5	2	0	4
AL-71	12	32	2	5	2	6
AL-74	17	42	1	2	1	1
AL-76	11	29	1	1	2	2
AL-77	12	31	0	1	4	0
AL-78	2	20	0	2	0	3
AL-79	8	19	0	2	1	0
AL-80	9	36	1	5	4	2
AL-82	19	58	0	3	0	7
AL-83	7	51	0	11	4	8
AL-84	7	27	0	1	2	2
AL-85	12	20	0	4	0	1
AL-87	5	28	0	8	0	4
AL-89	15	19	0	2	1	0
AL-91	8	33	5	7	0	1
AL-92	9	29	0	0	0	1
AL-93	6	15	0	4	1	0
AL-95	7	25	0	0	0	1
AL-97	3	16	0	3	0	0
AL-98	10	25	0	0	4	4
AL-100	10	16	0	2	0	0
AL-101	14	26	0	2	1	0
AL-102	9	12	0	1	0	0
AL-103	16	36	2	3	0	9
AL-104	10	8	0	4	0	1
AL-105	18	18	0	3	2	0
AL-107	12	18	2	6	0	0
AL-109	8	16	0	4	1	1
AL-110	8	19	0	0	0	0
AL-114	8	22	0	5	1	4
AL-119	16	16	0	2	0	0
Total	517	1301	33	180	70	103
Average	11.2391	28.2826	0.6875	3.0913	1.45833	2.23913
