# Supplementary material for: Optical Genome Mapping for Comprehensive Assessment of Chromosomal Aberrations and Discovery of New Fusion Genes in Pediatric B-Acute Lymphoblastic Leukemia
Source: Cancers (Basel). 2022 Dec 21;15(1):35. doi: 10.3390/cancers15010035 (PMC9817688; doi:10.3390/cancers15010035)
Supplement: Supplementary file 1 [file cancers-15-00035-s001.zip › Supplementary files/Supplementary 1.xlsx]

## Sheet: Sheet1
	AL-11	AL-12	AL41	AL42	AL44	AL-45	AL46	AL47	AL-48	AL-49	AL51	AL53	AL54	AL58	AL-65	AL66	NAL-71	AL74	AL76	AL77	AL78	AL79	AL80	AL82	AL83	AL84	AL85	AL87	AL89	AL91	AL92	AL93	AL95	AL97	AL98	AL100	AL101	AL102	AL103	AL104	AL105	AL107	AL109	AL110	AL114	AL119
Total DNA (>= 20 kbp, Gbp)	1262.95	781.94	2065.55	2787.11	3534.4	2898.44	4473.49	3386.79	2993.55	2057.36	3241.81	3956.65	1976.68	2453.27	3028.44	2488.11	4083.75	2237.61	3606.97	3612.26	3573.97	1862.87	3645.75	2202.02	2731.8	2911.68	1858.6	3496.18	1567.32	3403.4	2577.93	3154.87	2221.38	2714.53	3191.84	2471.32	2578.83	3440.34	2781.87	2530.2	2226.71	2223.18	2651.75	1521	2184.36	1495.16
N50 (>= 20 kbp, Mbp)	0.1578	0.1747	0.1943	0.2704	0.2003	0.2456	0.2253	0.2074	0.1943	0.2107	0.2032	0.2018	0.2298	0.1819	0.2126	0.1766	0.1474	0.1016	0.1665	0.1665	0.1155	0.1639	0.1459	0.2055	0.1772	0.1612	0.3342	0.1549	0.1927	0.1695	0.1976	0.1432	0.1114	0.1849	0.1615	0.1864	0.1765	0.1361	0.1653	0.1815	0.2044	0.2092	0.1699	0.1172	0.2055	0.1628
Total DNA (>= 150 kbp & minSites >= 9, Gbp)	645.47	434.04	1260.31	2061.46	2128.75	2021.32	3006.32	2186.01	1807.06	1296.64	2046.24	2435.12	801.74	1404.58	1956.55	1412.79	1955.62	677.22	1934.3	1955.94	1231.6	998	1698.89	1389.76	1578.03	1538.87	1471.21	1742.32	967.29	1869.82	1633.77	1442	699.31	1639.37	1669.63	1474.05	1442.43	1444.98	1468.27	1537.66	1455.49	1456.74	1464.68	582.1	1351.14	780.38
N50 (>=150 kbp & minSites >= 9 Mbp)	0.2493	0.2748	0.2726	0.3285	0.3011	0.312	0.2899	0.2767	0.267	0.293	0.2816	0.2914	0.3243	0.2689	0.2868	0.2629	0.2377	0.2288	0.2479	0.2449	0.2201	0.2422	0.2246	0.2891	0.2421	0.2265	0.351	0.2437	0.2505	0.2344	0.2516	0.2333	0.2122	0.2456	0.2344	0.2542	0.2464	0.2137	0.2486	0.2512	0.2625	0.2659	0.2366	0.2385	0.2955	0.276
Avg label density (>= 150 kbp, /100Kbp)	13.48	17.95	16.09	15.59	15.71	15.38	14.83	15.85	15.55	15.88	16.25	15.87	17.33	15.1	15.91	16.02	15.1	15.02	14.59	15.23	15.12	15.54	15.53	16.54	15.6	15.27	14.64	15.21	15.15	15.43	14.83	15.89	15.11	15.79	15.58	15.48	14.71	15.36	15.4	15.23	15.01	14.54	14.41	16.94	15.62	15.28
Map rate (>= 150 kbp)	60.1	67.7	83.1	90.8	86.9	90.8	87.9	89.3	83.7	83.1	81.8	84.7	60.8	82.9	91	82.7	74.1	60.9	78.2	82.6	74.5	80.4	87.1	79.1	90.8	91.4	90.7	82.7	92	91.8	91.8	85.2	83.4	91.5	90.1	88.9	90.7	85.4	88.7	89.7	90.1	88.3	88.1	65	80.2	74.2
Effective coverage (x)	125.61	95.15	339.13	606.11	599.41	594.3	855.67	632.11	489.76	348.94	541.99	667.87	153.97	377.04	576.52	378.33	469.23	133.55	488.54	523.14	297.11	259.82	479.15	355.96	464.97	455.44	432.08	466.57	514.87	555.81	485.65	397.82	188.85	485.72	487.11	424.33	423.63	399.58	421.24	432.04	424.17	416.51	417.83	122.52	350.44	187.58
																											0.243179	0.26165
